# Supplementary material for: Monocyte Distribution Width for Sepsis Diagnosis in the Emergency Department and Intensive Care Unit: A Systematic Review and Meta-Analysis
Source: Int J Mol Sci. 2025 Aug 1;26(15):7444. doi: 10.3390/ijms26157444 (PMC12347237; doi:10.3390/ijms26157444)
Supplement: Supplementary file 1 [file ijms-26-07444-s001.zip]

Archive with 5 entries (5 files):
- Table S1.pdf
- Table S5.pdf
- Table S4.pdf
- Table S3.pdf
- Table S2.pdf
